# Supplementary material for: Differential expression of GABAA receptor subunits δ and α6 mediates tonic inhibition in parvalbumin and somatostatin interneurons in the mouse hippocampus
Source: Front Cell Neurosci. 2023 Jul 20;17:1146278. doi: 10.3389/fncel.2023.1146278 (PMC10397515; doi:10.3389/fncel.2023.1146278)
Supplement: Supplementary Table 5 — List of differentially expressed genes (DEGs) between SST and PV interneurons. [file Table_5.xlsx]

## Sheet: Table S5
Up-regulated genes (SST vs PV)	baseMean	log2FoldChange	lfcSE	stat	pvalue	padj		Down-regulted genes (SST vs PV)	baseMean	log2FoldChange	lfcSE	stat	pvalue	padj
6330403K07Rik	1019.36	2.10652	0.142106	7.78654	6.89e-15	3.11e-12		AC116875.1	796.728	-1.91786	0.193951	-4.73245	2.22e-06	0.00029218
A730046J19Rik	11.416	7.50856	1.41769	4.59096	4.41e-06	0.000540591		AC124756.1	100.886	-2.09037	0.260873	-4.17969	2.92e-05	0.00316019
Ache	1766.91	1.7895	0.165721	4.76403	1.9e-06	0.000254182		Acan	371.684	-2.88934	0.167222	-11.2984	1.34e-29	2.35e-26
Adcy7	83.1756	2.10284	0.295525	3.73182	0.000190102	0.0164194		Adamts15	375.881	-3.2096	0.227097	-9.72978	2.25e-22	2.96e-19
Ankfn1	41.7428	3.41048	0.380815	6.32979	2.45e-10	6.4e-08		Adamts8	265.411	-3.14329	0.219282	-9.77409	1.45e-22	2.09e-19
Ano2	75.0783	3.84887	0.81979	3.47512	0.00051062	0.0398671		Adamtsl5	155.85	-3.41834	0.276123	-8.7582	1.98e-18	1.36e-15
Atp1a1	3400.42	1.50478	0.0956728	5.27607	1.32e-07	2.2e-05		Adm	73.0744	-3.87959	0.421985	-6.82391	8.86e-12	2.75e-09
Atp2b4	1210.48	2.47471	0.235652	6.25798	3.9e-10	9.48e-08		Adssl1	493.193	-2.18626	0.201765	-5.87945	4.12e-09	8.79e-07
AW551984	258.34	5.70985	0.317451	14.8365	8.51e-50	3.36e-46		AI836003	757.483	-1.71524	0.140484	-5.09128	3.56e-07	5.46e-05
Baiap3	175.801	4.31478	0.34381	9.64134	5.35e-22	6.04e-19		Akr1c18	235.827	-2.89093	0.259192	-7.29548	2.98e-13	1.09e-10
Bex1	743.454	2.33233	0.179816	7.40944	1.27e-13	4.77e-11		Ank1	7249.22	-1.79772	0.115349	-6.91571	4.66e-12	1.53e-09
Bex4	147.925	2.00388	0.246265	4.07643	4.57e-05	0.00457492		Asb2	113.561	-2.87896	0.308482	-6.09098	1.12e-09	2.5e-07
Cacna2d3	2359.53	1.9104	0.143716	6.33473	2.38e-10	6.37e-08		Btbd11	2991.01	-2.10188	0.143616	-7.67241	1.69e-14	7.41e-12
Cacng4	532.728	1.8729	0.158211	5.51733	3.44e-08	6.18e-06		Btn2a2	91.6272	-2.14137	0.298786	-3.82002	0.000133439	0.0122624
Cacng5	166.429	2.45643	0.294735	4.94149	7.75e-07	0.00011129		Car8	142.92	-3.97778	0.754267	-3.94791	7.88e-05	0.00769191
Calb2	284.559	2.14611	0.2695	4.25274	2.11e-05	0.0023341		Cd24a	203.705	-2.38427	0.205895	-6.72316	1.78e-11	5.41e-09
Ccna1	35.3362	6.70046	1.24971	4.56143	5.08e-06	0.00061774		Cdh12	694.347	-1.98541	0.191146	-5.15527	2.53e-07	4e-05
Cd200	864.126	1.64463	0.150519	4.28271	1.85e-05	0.00208453		Cdh18	527.971	-1.54645	0.158743	-3.44233	0.000576721	0.044037
Celf6	446.232	1.58542	0.171339	3.41677	0.000633696	0.0479244		Cdk15	69.1332	-2.51477	0.435981	-3.47439	0.000512022	0.0398671
Chodl	17.6244	5.42489	1.16853	3.7867	0.00015266	0.0137844		Cerk	2175.28	-1.83068	0.114411	-7.26048	3.86e-13	1.39e-10
Chrna2	27.6288	6.77928	1.24358	4.64728	3.36e-06	0.000421931		Clstn2	3712.62	-1.78083	0.140116	-5.57277	2.51e-08	4.72e-06
Chrnb3	41.1852	4.00757	0.547312	5.49516	3.9e-08	6.93e-06		Colq	23.4605	-3.7332	0.74618	-3.66293	0.000249351	0.020964
Chst15	589.846	1.66797	0.119321	5.59811	2.17e-08	4.13e-06		Cox6a2	233.921	-2.99191	0.242392	-8.21773	2.07e-16	1.17e-13
Cnr1	1032.28	1.7818	0.13474	5.80226	6.54e-09	1.33e-06		Crtac1	1144.41	-1.64683	0.126707	-5.10495	3.31e-07	5.18e-05
Cpne5	194.372	2.06802	0.278797	3.83084	0.000127709	0.0118045		Dffa	814.825	-1.49322	0.119177	-4.1385	3.5e-05	0.00368364
Crh	103.783	3.8003	0.447095	6.26332	3.77e-10	9.31e-08		Dhrs3	133.559	-1.90324	0.261784	-3.45032	0.000559917	0.043171
Cxcr4	125.594	3.9711	0.433032	6.86115	6.83e-12	2.16e-09		Enpep	77.8778	-3.07766	0.373346	-5.56497	2.62e-08	4.88e-06
Cyp26a1	22.5042	4.57517	0.948486	3.76935	0.000163676	0.0144529		Entpd7	687.616	-1.7522	0.13362	-5.6294	1.81e-08	3.53e-06
Doc2a	108.596	2.4011	0.290743	4.81902	1.44e-06	0.00019828		Erbb4	11751.2	-2.17509	0.157591	-7.45661	8.88e-14	3.6e-11
Drd2	49.6912	2.7672	0.464649	3.8033	0.000142781	0.0129701		Esrrb	138.424	-2.12199	0.2684	-4.18029	2.91e-05	0.00316019
Elfn1	1817.8	3.04448	0.326843	6.25523	3.97e-10	9.51e-08		Esrrg	1422.38	-1.76672	0.184564	-4.15423	3.26e-05	0.00346229
Emilin2	103.857	1.78751	0.231271	3.40516	0.00066125	0.0495342		Fat2	24.4609	-4.06868	0.609158	-5.03758	4.71e-07	6.96e-05
Fndc9	21.3285	4.89949	0.920537	4.2361	2.27e-05	0.00249638		Fbxo40	16.5349	-4.55654	0.952927	-3.73223	0.000189791	0.0164194
Fxyd6	680.962	2.82165	0.198538	9.17531	4.5e-20	3.56e-17		Fmn1	1490.91	-1.62582	0.179141	-3.49343	0.000476862	0.0376864
Gabrg1	217.339	2.60111	0.271842	5.88986	3.87e-09	8.37e-07		Gabra6	7.79997	-7.47919	1.66453	-3.89249	9.92e-05	0.00933484
Galr1	13.1177	4.44194	0.910927	3.77851	0.000157772	0.0140473		Gabrd	516.597	-2.39891	0.186707	-7.49254	6.76e-14	2.81e-11
Gap43	1230.11	1.75146	0.127427	5.89717	3.7e-09	8.12e-07		Gfra1	1390.49	-1.95646	0.229834	-4.16152	3.16e-05	0.0033992
Gda	1723.99	1.87017	0.181325	4.79898	1.59e-06	0.000217297		Gjd2	306.666	-1.68366	0.166908	-4.09599	4.2e-05	0.0043283
Gdf10	110.314	2.61465	0.291529	5.53854	3.05e-08	5.54e-06		Gm13629	170.535	-1.85955	0.227071	-3.78535	0.00015349	0.0137844
Gng4	314.475	2.42771	0.222152	6.42676	1.3e-10	3.65e-08		Gm4980	378.512	-3.055	0.236784	-8.67879	4e-18	2.63e-15
Gpc3	63.8606	2.69833	0.360686	4.70861	2.49e-06	0.000325807		Gm5887	19.9303	-4.02259	0.858032	-3.52271	0.000427166	0.0340999
Gpr101	54.1421	2.31012	0.377817	3.4676	0.00052513	0.0406873		Gpr176	681.42	-2.25526	0.196652	-6.38316	1.73e-10	4.73e-08
Grik1	624.779	1.63395	0.162696	3.89654	9.76e-05	0.00923545		Gsg1l	527.268	-2.07806	0.212369	-5.07637	3.85e-07	5.85e-05
Grin3a	1312.05	2.72045	0.182174	9.44398	3.59e-21	3.34e-18		Hapln4	2452.59	-1.80749	0.102575	-7.87226	3.48e-15	1.62e-12
Grm1	1695.22	1.92539	0.124608	7.42639	1.12e-13	4.3e-11		Hhatl	135.805	-2.40963	0.291247	-4.83997	1.3e-06	0.000180046
Hap1	2192.36	1.76768	0.148889	5.15607	2.52e-07	4e-05		Hs3st1	486.62	-1.78444	0.155079	-5.05832	4.23e-07	6.37e-05
Hbb-b1	82.7686	3.01617	0.541969	3.72008	0.000199163	0.0169246		Htr1f	77.7384	-2.05162	0.292264	-3.59819	0.000320435	0.0262425
Hpse	20.5149	5.87739	1.2986	3.75588	0.000172733	0.0150841		Ift27	338.065	-2.63824	0.205084	-7.98814	1.37e-15	6.83e-13
Htr1a	220.84	1.91078	0.19503	4.66997	3.01e-06	0.000387113		Inpp5j	1788.48	-1.4491	0.127056	-3.53468	0.000408275	0.0327573
Htr3a	50.957	2.62208	0.395831	4.09791	4.17e-05	0.0043283		Kank4	316.605	-2.09386	0.192891	-5.67087	1.42e-08	2.81e-06
Igf1	182.709	2.47366	0.251286	5.86447	4.51e-09	9.5e-07		Kcna1	5283.6	-1.70806	0.113708	-6.227	4.75e-10	1.12e-07
Ildr2	1815.76	1.50566	0.108119	4.67692	2.91e-06	0.000377285		Kcnab1	1918.39	-1.70726	0.113947	-6.20688	5.4e-10	1.26e-07
Kcnf1	437.035	1.95655	0.20155	4.74595	2.08e-06	0.000275649		Kcnab3	2048.02	-1.81226	0.144348	-5.62707	1.83e-08	3.53e-06
Kctd12	851.516	1.62073	0.158779	3.90937	9.25e-05	0.00891858		Kcnc1	9721.88	-1.64419	0.124286	-5.18314	2.18e-07	3.52e-05
Klf5	181.453	1.82728	0.19345	4.27644	1.9e-05	0.0021276		Kcnc3	4162.39	-2.05397	0.0895933	-11.7639	5.99e-32	1.35e-28
Klhl14	61.359	2.66951	0.381839	4.3723	1.23e-05	0.00143947		Kcng4	474.058	-4.97403	0.261516	-15.1961	3.75e-52	1.98e-48
Layn	136.005	4.01116	0.31058	9.6953	3.16e-22	3.84e-19		Lancl1	3438.18	-1.40617	0.11223	-3.6191	0.000295628	0.024337
Ldoc1	25.4785	3.45506	0.692558	3.54491	0.000392747	0.0318347		Ldhb	10325.9	-1.48949	0.12957	-3.77784	0.000158194	0.0140473
Magel2	55.9714	2.74927	0.400482	4.36791	1.25e-05	0.00144722		Lrrc38	138.951	-2.89395	0.269759	-7.02088	2.2e-12	7.58e-10
Man1a	659.865	1.66876	0.163483	4.09072	4.3e-05	0.0043571		Man1c1	785.693	-1.63407	0.140237	-4.52138	6.14e-06	0.000741282
Marcks	1140.8	2.60395	0.120556	13.3046	2.18e-40	6.88e-37		Mctp2	91.0893	-2.81427	0.389708	-4.65545	3.23e-06	0.000408766
Marcksl1	387.182	2.17856	0.171436	6.87468	6.21e-12	2e-09		Mef2c	5071.4	-1.74097	0.138872	-5.33563	9.52e-08	1.6e-05
Masp1	303.057	1.6946	0.198953	3.49126	0.000480742	0.037804		Mxra7	662.171	-1.81572	0.219129	-3.72253	0.000197233	0.0168512
Myh13	40.1218	4.2446	0.531483	6.10481	1.03e-09	2.36e-07		Mybpc1	374.654	-2.75648	0.280305	-6.26633	3.7e-10	9.27e-08
Myh4	62.379	3.62381	0.393043	6.67565	2.46e-11	7.34e-09		Mypn	175.755	-3.3236	0.259434	-8.95642	3.35e-19	2.41e-16
Ndnf	161.683	2.29553	0.261129	4.96128	7e-07	0.000101549		Nacc2	3269.4	-1.80523	0.124643	-6.46031	1.04e-10	3e-08
Nell1	729.656	1.71298	0.171597	4.15498	3.25e-05	0.00346229		Nefh	9858.21	-1.89806	0.141901	-6.32881	2.47e-10	6.4e-08
Npas1	323.619	3.34822	0.271353	8.65375	4.98e-18	3.15e-15		Nek7	2038.37	-2.4491	0.157654	-9.19165	3.87e-20	3.22e-17
Npffr1	24.007	4.00734	0.608782	4.93992	7.82e-07	0.00011129		Ngf	320.907	-2.09872	0.252192	-4.35669	1.32e-05	0.0015124
Npy	3489.55	3.5338	0.502943	5.03794	4.71e-07	6.96e-05		Pacsin2	2690.3	-1.56771	0.109475	-5.18576	2.15e-07	3.51e-05
Nts	46.7224	4.68941	1.03693	3.55802	0.000373661	0.0304437		Parm1	1775.14	-1.96608	0.153201	-6.30596	2.86e-10	7.3e-08
Olfm3	764.315	1.93275	0.171552	5.43714	5.41e-08	9.4e-06		Pcp2	22.2962	-8.82593	1.90744	-4.10285	4.08e-05	0.0042718
Oprk1	52.2138	2.72868	0.395598	4.36978	1.24e-05	0.00144548		Pcp4l1	2229.58	-1.73742	0.154398	-4.77607	1.79e-06	0.000241488
Pappa	103.452	3.69908	0.292062	9.24147	2.43e-20	2.14e-17		Pde11a	617.625	-3.00752	0.241813	-8.30196	1.02e-16	6.23e-14
Pcdh18	173.131	2.6907	0.207793	8.13645	4.07e-16	2.22e-13		Pde5a	832.996	-2.67749	0.174134	-9.63331	5.78e-22	6.09e-19
Pdyn	126.041	2.85633	0.43423	4.27499	1.91e-05	0.0021276		Pgam2	128.844	-2.03095	0.27675	-3.72519	0.00019517	0.0167656
Penk	280.144	3.059	0.24858	8.28307	1.2e-16	7.03e-14		Phlda1	724.157	-1.9017	0.162541	-5.54754	2.9e-08	5.32e-06
Pld5	104.964	2.20921	0.29591	4.08639	4.38e-05	0.0044109		Plau	47.8062	-2.956	0.526653	-3.71403	0.000203985	0.0172416
Pnck	561.93	1.59009	0.144091	4.09525	4.22e-05	0.0043283		Plekhd1	168.917	-1.86001	0.223846	-3.84195	0.00012206	0.0113487
Postn	66.6418	2.26548	0.367484	3.44363	0.000573964	0.044037		Plxdc1	139.544	-1.94588	0.277777	-3.40517	0.000661219	0.0495342
Prdm12	25.1832	4.96892	1.01613	3.9059	9.39e-05	0.00894857		Ppm1l	3717.56	-1.52574	0.144452	-3.6395	0.000273165	0.0228447
Ptger3	18.8523	3.26596	0.60166	3.76618	0.000165764	0.014556		Prss23	179.66	-2.1322	0.245366	-4.61433	3.94e-06	0.000486976
Ptgfrn	208.859	1.89451	0.227555	3.93097	8.46e-05	0.00820405		Pthlh	154.077	-3.35193	0.339312	-6.93146	4.17e-12	1.4e-09
Ptpro	448.698	1.82181	0.152283	5.39659	6.79e-08	1.17e-05		Pvalb	1681.97	-3.15339	0.19045	-11.3069	1.21e-29	2.35e-26
Qpct	149.097	3.19338	0.27627	7.93927	2.03e-15	9.74e-13		Pygm	688.664	-2.63779	0.220067	-7.44224	9.9e-14	3.91e-11
Reln	3975.73	4.31701	0.167513	19.8015	2.89e-87	2.28e-83		Rassf6	22.1394	-3.83678	0.718345	-3.94905	7.85e-05	0.00769191
Resp18	1321.36	1.68679	0.193981	3.5405	0.000399368	0.0322062		Rnf144b	987.699	-1.94783	0.163241	-5.8063	6.39e-09	1.31e-06
Rims3	1791.36	1.70627	0.201804	3.49978	0.000465648	0.0369851		Rora	1872.36	-1.63716	0.163139	-3.90563	9.4e-05	0.00894857
S100a10	50.0261	2.7097	0.471736	3.62428	0.00028977	0.0241058		Scn4b	632.166	-2.29872	0.126618	-10.257	1.1e-24	1.74e-21
Scn5a	50.124	3.05302	0.537662	3.81841	0.000134314	0.0122715		Sema7a	1722.81	-1.73919	0.112384	-6.57734	4.79e-11	1.4e-08
Serpine2	675.563	1.75672	0.173978	4.34954	1.36e-05	0.00155128		Sgpp2	307.854	-2.34846	0.168833	-7.98693	1.38e-15	6.83e-13
Slc7a3	60.9112	2.5151	0.41854	3.61996	0.000294646	0.024337		Sh3bgr	39.4674	-2.58065	0.408321	-3.87111	0.000108343	0.0101329
Spon1	984.913	1.83615	0.163983	5.09902	3.41e-07	5.29e-05		Sod3	274.136	-2.41958	0.289592	-4.902	9.49e-07	0.000133881
Sst	17275	4.82574	0.626969	6.10196	1.05e-09	2.37e-07		Spp1	90.3045	-2.85095	0.410699	-4.50683	6.58e-06	0.000787945
Sstr1	71.7727	3.05693	0.354776	5.79784	6.72e-09	1.34e-06		St3gal6	411.475	-1.62496	0.154774	-4.03789	5.39e-05	0.00536145
Stk32b	57.2846	2.69532	0.348312	4.86726	1.13e-06	0.000158279		Syt2	7312.59	-3.73389	0.13408	-20.39	2.05e-92	3.24e-88
Synpr	1717.37	2.38698	0.192429	7.20775	5.69e-13	2e-10		Tcte1	183.328	-1.84141	0.210144	-4.00396	6.23e-05	0.00615359
Syt5	530.23	2.10721	0.172318	6.42539	1.32e-10	3.65e-08		Tll1	883.172	-3.15634	0.227472	-9.4796	2.55e-21	2.52e-18
Timp2	3860.26	1.8813	0.151527	5.81614	6.02e-09	1.25e-06		Tmem108	424.905	-1.82606	0.154539	-5.3453	9.03e-08	1.53e-05
Timp3	1285.52	1.82263	0.182822	4.49964	6.81e-06	0.000808947		Tpm2	291.6	-2.04536	0.224365	-4.6592	3.17e-06	0.000404636
Tmem91	162.79	2.35835	0.27228	4.9888	6.08e-07	8.89e-05		Tspan9	387.461	-1.82705	0.15114	-5.4721	4.45e-08	7.81e-06
Tmsb10	939.86	2.36197	0.150482	9.05072	1.42e-19	1.07e-16		Ttc39b	2763.41	-1.7714	0.147531	-5.22869	1.71e-07	2.81e-05
Trhde	622.916	1.62925	0.15376	4.0924	4.27e-05	0.00435363		Ubash3b	2605.08	-1.67175	0.145287	-4.62357	3.77e-06	0.000469441
Usp11	1763.59	1.37174	0.108312	3.43212	0.000598879	0.045509		Vamp1	3200.12	-1.96583	0.120331	-8.02648	1e-15	5.28e-13
Wnt7a	296.736	2.67974	0.22247	7.55045	4.34e-14	1.85e-11		Zfp804a	1129.24	-1.59464	0.133968	-4.4387	9.05e-06	0.00106753
Zcchc12	1761.9	3.5725	0.211364	12.171	4.44e-34	1.17e-30
