# Supplementary material for: Differential expression of GABAA receptor subunits δ and α6 mediates tonic inhibition in parvalbumin and somatostatin interneurons in the mouse hippocampus
Source: Front Cell Neurosci. 2023 Jul 20;17:1146278. doi: 10.3389/fncel.2023.1146278 (PMC10397515; doi:10.3389/fncel.2023.1146278)
Supplement: Supplementary Table 6 — List of enriched GO terms for up-regulated genes in SST interneurons. [file Table_6.xlsx]

## Sheet: Table S6
ID	Description	GeneRatio	BgRatio	pvalue	p.adjust	qvalue	geneID	Count
GO:0050795	regulation of behavior	9/102	100/23355	5.52376e-10	1.21026e-06	8.99501e-07	Reln/Baiap3/Crh/Ptger3/Penk/Drd2/Oprk1/Htr1a/Cnr1	9
GO:0051966	regulation of synaptic transmission, glutamatergic	8/102	79/23355	2.02284e-09	2.21602e-06	1.64702e-06	Reln/Drd2/Cacng5/Grm1/Cacng4/Cnr1/Serpine2/Grik1	8
GO:0035249	synaptic transmission, glutamatergic	8/102	111/23355	3.05262e-08	2.22943e-05	1.65698e-05	Reln/Drd2/Cacng5/Grm1/Cacng4/Cnr1/Serpine2/Grik1	8
GO:0051952	regulation of amine transport	8/102	117/23355	4.61443e-08	2.52756e-05	1.87856e-05	Crh/Ptger3/Drd2/Oprk1/Syt5/Htr1a/Cnr1/Grik1	8
GO:0015837	amine transport	8/102	122/23355	6.39998e-08	2.80447e-05	2.08437e-05	Crh/Ptger3/Drd2/Oprk1/Syt5/Htr1a/Cnr1/Grik1	8
GO:0007218	neuropeptide signaling pathway	7/102	85/23355	9.18739e-08	3.35493e-05	2.49349e-05	Nts/Galr1/Npy/Penk/Sstr1/Pdyn/Oprk1	7
GO:0007269	neurotransmitter secretion	9/102	186/23355	1.28617e-07	3.52249e-05	2.61802e-05	Baiap3/Chrnb3/Drd2/Grin3a/Wnt7a/Doc2a/Syt5/Htr1a/Rims3	9
GO:0099643	signal release from synapse	9/102	186/23355	1.28617e-07	3.52249e-05	2.61802e-05	Baiap3/Chrnb3/Drd2/Grin3a/Wnt7a/Doc2a/Syt5/Htr1a/Rims3	9
GO:0001505	regulation of neurotransmitter levels	10/102	255/23355	1.78231e-07	4.33893e-05	3.22483e-05	Baiap3/Chrnb3/Drd2/Grin3a/Wnt7a/Doc2a/Syt5/Htr1a/Ache/Rims3	10
GO:0051932	synaptic transmission, GABAergic	6/102	58/23355	2.01416e-07	4.41301e-05	3.27989e-05	Baiap3/Drd2/Gabrg1/Cnr1/Hap1/Grik1	6
GO:0050806	positive regulation of synaptic transmission	11/102	332/23355	2.2875e-07	4.55628e-05	3.38637e-05	Reln/Baiap3/Crh/Drd2/Cacng5/Calb2/Cacng4/Hap1/Serpine2/Rims3/Grik1	11
GO:0015844	monoamine transport	7/102	105/23355	3.94542e-07	7.20368e-05	5.354e-05	Crh/Ptger3/Drd2/Oprk1/Syt5/Htr1a/Cnr1	7
GO:0050433	regulation of catecholamine secretion	6/102	67/23355	4.8111e-07	8.01218e-05	5.95491e-05	Crh/Ptger3/Drd2/Oprk1/Syt5/Cnr1	6
GO:0007188	adenylate cyclase-modulating G protein-coupled receptor signaling pathway	9/102	219/23355	5.11961e-07	8.01218e-05	5.95491e-05	Galr1/Ptger3/Drd2/Oprk1/Atp2b4/Gpr101/Adcy7/Htr1a/Cnr1	9
GO:0050432	catecholamine secretion	6/102	69/23355	5.73866e-07	8.38228e-05	6.22997e-05	Crh/Ptger3/Drd2/Oprk1/Syt5/Cnr1	6
GO:0051953	negative regulation of amine transport	5/102	38/23355	6.44279e-07	8.61945e-05	6.40625e-05	Crh/Ptger3/Drd2/Htr1a/Cnr1	5
GO:1904062	regulation of cation transmembrane transport	11/102	370/23355	6.68785e-07	8.61945e-05	6.40625e-05	Reln/Crh/Ptger3/Scn5a/Fxyd6/Drd2/Oprk1/Atp2b4/Cacng5/Cacng4/Hap1	11
GO:0032228	regulation of synaptic transmission, GABAergic	5/102	39/23355	7.36472e-07	8.96451e-05	6.66271e-05	Baiap3/Drd2/Cnr1/Hap1/Grik1	5
GO:0042220	response to cocaine	5/102	41/23355	9.51972e-07	0.000107422	7.98392e-05	Crh/Drd2/Oprk1/Cacng4/Cnr1	5
GO:0033604	negative regulation of catecholamine secretion	4/102	18/23355	1.001e-06	0.000107422	7.98392e-05	Crh/Ptger3/Drd2/Cnr1	4
GO:0017157	regulation of exocytosis	9/102	240/23355	1.09848e-06	0.000107422	7.98392e-05	Chrnb3/Drd2/Grin3a/Wnt7a/Doc2a/Syt5/Htr1a/Hap1/Rims3	9
GO:0046928	regulation of neurotransmitter secretion	7/102	123/23355	1.15479e-06	0.000107422	7.98392e-05	Baiap3/Chrnb3/Drd2/Grin3a/Wnt7a/Htr1a/Rims3	7
GO:1903305	regulation of regulated secretory pathway	8/102	178/23355	1.15893e-06	0.000107422	7.98392e-05	Chrnb3/Drd2/Grin3a/Wnt7a/Doc2a/Syt5/Htr1a/Rims3	8
GO:0006836	neurotransmitter transport	9/102	242/23355	1.17669e-06	0.000107422	7.98392e-05	Baiap3/Chrnb3/Drd2/Grin3a/Wnt7a/Doc2a/Syt5/Htr1a/Rims3	9
GO:2000300	regulation of synaptic vesicle exocytosis	6/102	84/23355	1.84577e-06	0.000161763	0.000120228	Chrnb3/Drd2/Grin3a/Wnt7a/Htr1a/Rims3	6
GO:0051937	catecholamine transport	6/102	86/23355	2.11993e-06	0.000178645	0.000132774	Crh/Ptger3/Drd2/Oprk1/Syt5/Cnr1	6
GO:0045055	regulated exocytosis	9/102	263/23355	2.33588e-06	0.000188683	0.000140235	Baiap3/Chrnb3/Drd2/Grin3a/Wnt7a/Doc2a/Syt5/Htr1a/Rims3	9
GO:0006816	calcium ion transport	11/102	423/23355	2.45633e-06	0.000188683	0.000140235	Cxcr4/Crh/Ptger3/Drd2/Grin3a/Atp2b4/Igf1/Cacng5/Cacna2d3/Cacng4/Hap1	11
GO:0016079	synaptic vesicle exocytosis	7/102	138/23355	2.4974e-06	0.000188683	0.000140235	Chrnb3/Drd2/Grin3a/Wnt7a/Syt5/Htr1a/Rims3	7
GO:0007189	adenylate cyclase-activating G protein-coupled receptor signaling pathway	7/102	140/23355	2.74863e-06	0.000194266	0.000144385	Galr1/Ptger3/Drd2/Atp2b4/Gpr101/Adcy7/Cnr1	7
GO:0051588	regulation of neurotransmitter transport	7/102	140/23355	2.74863e-06	0.000194266	0.000144385	Baiap3/Chrnb3/Drd2/Grin3a/Wnt7a/Htr1a/Rims3	7
GO:0051962	positive regulation of nervous system development	10/102	352/23355	3.31982e-06	0.000227304	0.00016894	Chodl/Reln/Cxcr4/Drd2/Wnt7a/Igf1/Bex1/Ache/Hap1/Serpine2	10
GO:0002028	regulation of sodium ion transport	6/102	94/23355	3.56939e-06	0.000236986	0.000176135	Scn5a/Fxyd6/Drd2/Atp2b4/Serpine2/Atp1a1	6
GO:0008217	regulation of blood pressure	8/102	210/23355	3.9756e-06	0.000256192	0.00019041	Crh/Npy/Drd2/Postn/Ptpro/Cnr1/Trhde/Atp1a1	8
GO:0042391	regulation of membrane potential	11/102	451/23355	4.53222e-06	0.000283717	0.000210867	Chrna2/Reln/Chrnb3/Scn5a/Wnt7a/Htr3a/Gabrg1/Cnr1/Rims3/Grik1/Atp1a1	11
GO:0010720	positive regulation of cell development	10/102	368/23355	4.91625e-06	0.000299209	0.000222381	Chodl/Reln/Cxcr4/Drd2/S100a10/Igf1/Bex1/Ache/Hap1/Serpine2	10
GO:0050769	positive regulation of neurogenesis	9/102	291/23355	5.32182e-06	0.000315138	0.000234221	Chodl/Reln/Cxcr4/Drd2/Igf1/Bex1/Ache/Hap1/Serpine2	9
GO:0033555	multicellular organismal response to stress	6/102	103/23355	6.07284e-06	0.000350147	0.00026024	Reln/Crh/Ankfn1/Penk/Htr1a/Grik1	6
GO:0006887	exocytosis	10/102	391/23355	8.35944e-06	0.000469629	0.000349043	Baiap3/Chrnb3/Drd2/Grin3a/Wnt7a/Doc2a/Syt5/Htr1a/Hap1/Rims3	10
GO:0042246	tissue regeneration	5/102	68/23355	1.20619e-05	0.000660693	0.000491048	Wnt7a/Igf1/Ptgfrn/Klf5/Gap43	5
GO:0014062	regulation of serotonin secretion	3/102	11/23355	1.30096e-05	0.00069522	0.00051671	Crh/Htr1a/Cnr1	3
GO:0099003	vesicle-mediated transport in synapse	8/102	257/23355	1.7335e-05	0.00089294	0.000663661	Chrnb3/Drd2/Grin3a/Wnt7a/Syt5/Htr1a/Hap1/Rims3	8
GO:0001964	startle response	4/102	36/23355	1.81401e-05	0.00089294	0.000663661	Npas1/Penk/Drd2/Grin3a	4
GO:0015850	organic hydroxy compound transport	8/102	259/23355	1.83284e-05	0.00089294	0.000663661	Galr1/Crh/Ptger3/Drd2/Oprk1/Syt5/Htr1a/Cnr1	8
GO:0031644	regulation of nervous system process	7/102	187/23355	1.83397e-05	0.00089294	0.000663661	Reln/Oprk1/Wnt7a/Igf1/Cacng5/Grm1/Cacng4	7
GO:0098657	import into cell	8/102	261/23355	1.93692e-05	0.000922562	0.000685677	Scn5a/Drd2/Slc7a3/Cacng5/Grm1/Cacng4/Hap1/Atp1a1	8
GO:0032412	regulation of ion transmembrane transporter activity	8/102	265/23355	2.16003e-05	0.00100694	0.000748391	Reln/Crh/Fxyd6/Drd2/Htr3a/Cacng5/Cacng4/Hap1	8
GO:0050767	regulation of neurogenesis	10/102	443/23355	2.4501e-05	0.00110045	0.000817886	Chodl/Reln/Cxcr4/Drd2/Wnt7a/Igf1/Bex1/Ache/Hap1/Serpine2	10
GO:0045471	response to ethanol	5/102	79/23355	2.51068e-05	0.00110045	0.000817886	Drd2/Grin3a/Igf1/Adcy7/Cnr1	5
GO:0031623	receptor internalization	6/102	132/23355	2.51128e-05	0.00110045	0.000817886	Ptger3/Drd2/Cacng5/Cacng4/Ache/Hap1	6
GO:0043279	response to alkaloid	5/102	80/23355	2.66883e-05	0.00114655	0.000852153	Crh/Drd2/Oprk1/Cacng4/Cnr1	5
GO:0048520	positive regulation of behavior	4/102	40/23355	2.77693e-05	0.00117005	0.000869617	Crh/Ptger3/Penk/Oprk1	4
GO:0022898	regulation of transmembrane transporter activity	8/102	276/23355	2.88768e-05	0.00119376	0.000887239	Reln/Crh/Fxyd6/Drd2/Htr3a/Cacng5/Cacng4/Hap1	8
GO:0014046	dopamine secretion	4/102	41/23355	3.06684e-05	0.00122172	0.000908021	Drd2/Oprk1/Syt5/Cnr1	4
GO:0014059	regulation of dopamine secretion	4/102	41/23355	3.06684e-05	0.00122172	0.000908021	Drd2/Oprk1/Syt5/Cnr1	4
GO:0051048	negative regulation of secretion	7/102	204/23355	3.20517e-05	0.00125402	0.000932029	Crh/Ptger3/Drd2/Oprk1/Htr1a/Cnr1/Cd200	7
GO:0046879	hormone secretion	9/102	368/23355	3.4281e-05	0.00131771	0.000979365	Galr1/Baiap3/Crh/Ptger3/Drd2/Oprk1/Htr1a/Cnr1/Ildr2	9
GO:0032409	regulation of transporter activity	8/102	287/23355	3.81045e-05	0.00143943	0.00106983	Reln/Crh/Fxyd6/Drd2/Htr3a/Cacng5/Cacng4/Hap1	8
GO:0009914	hormone transport	9/102	376/23355	4.051e-05	0.00150436	0.00111809	Galr1/Baiap3/Crh/Ptger3/Drd2/Oprk1/Htr1a/Cnr1/Ildr2	9
GO:0061042	vascular wound healing	3/102	16/23355	4.34575e-05	0.00158692	0.00117945	Hpse/Cxcr4/Ndnf	3
GO:0019233	sensory perception of pain	6/102	148/23355	4.77643e-05	0.00169013	0.00125616	Prdm12/Cxcr4/Penk/Oprk1/Grm1/Cnr1	6
GO:0007215	glutamate receptor signaling pathway	4/102	46/23355	4.8598e-05	0.00169013	0.00125616	Sstr1/Grin3a/Grm1/Grik1	4
GO:0043403	skeletal muscle tissue regeneration	4/102	46/23355	4.8598e-05	0.00169013	0.00125616	Wnt7a/Igf1/Ptgfrn/Klf5	4
GO:0046883	regulation of hormone secretion	8/102	303/23355	5.58349e-05	0.00191147	0.00142067	Galr1/Baiap3/Crh/Ptger3/Drd2/Oprk1/Htr1a/Cnr1	8
GO:0031099	regeneration	6/102	154/23355	5.96032e-05	0.00200909	0.00149322	Wnt7a/Igf1/Bex1/Ptgfrn/Klf5/Gap43	6
GO:0001820	serotonin secretion	3/102	18/23355	6.29228e-05	0.00208884	0.0015525	Crh/Htr1a/Cnr1	3
GO:0099504	synaptic vesicle cycle	7/102	228/23355	6.48326e-05	0.00212012	0.00157574	Chrnb3/Drd2/Grin3a/Wnt7a/Syt5/Htr1a/Rims3	7
GO:1902430	negative regulation of amyloid-beta formation	3/102	20/23355	8.73502e-05	0.00281448	0.00209181	Igf1/Spon1/Hap1	3
GO:0001662	behavioral fear response	4/102	54/23355	9.16945e-05	0.00291163	0.00216402	Crh/Ankfn1/Penk/Htr1a	4
GO:0002209	behavioral defense response	4/102	55/23355	9.8556e-05	0.0030848	0.00229272	Crh/Ankfn1/Penk/Htr1a	4
GO:0046717	acid secretion	4/102	56/23355	0.000105783	0.00320859	0.00238473	Ptger3/Drd2/Htr1a/Grik1	4
GO:0034764	positive regulation of transmembrane transport	7/102	247/23355	0.000106904	0.00320859	0.00238473	Reln/Oprk1/Gpc3/Htr3a/Igf1/Cacng4/Hap1	7
GO:0034767	positive regulation of ion transmembrane transport	7/102	247/23355	0.000106904	0.00320859	0.00238473	Reln/Oprk1/Gpc3/Htr3a/Igf1/Cacng4/Hap1	7
GO:1903531	negative regulation of secretion by cell	6/102	173/23355	0.000113301	0.0033124	0.00246188	Crh/Ptger3/Drd2/Oprk1/Cnr1/Cd200	6
GO:0015872	dopamine transport	4/102	57/23355	0.000113387	0.0033124	0.00246188	Drd2/Oprk1/Syt5/Cnr1	4
GO:0060055	angiogenesis involved in wound healing	3/102	22/23355	0.000117253	0.00338027	0.00251232	Hpse/Cxcr4/Ndnf	3
GO:0042596	fear response	4/102	59/23355	0.000129772	0.0036926	0.00274446	Crh/Ankfn1/Penk/Htr1a	4
GO:1902992	negative regulation of amyloid precursor protein catabolic process	3/102	23/23355	0.000134413	0.00377563	0.00280617	Igf1/Spon1/Hap1	3
GO:2001257	regulation of cation channel activity	6/102	179/23355	0.00013653	0.00378655	0.00281429	Reln/Crh/Drd2/Cacng5/Cacng4/Hap1	6
GO:0008306	associative learning	5/102	113/23355	0.000139074	0.00380888	0.00283088	Nts/Reln/Crh/Drd2/Oprk1	5
GO:0007626	locomotory behavior	7/102	263/23355	0.000157564	0.00426202	0.00316767	Reln/Crh/Ankfn1/Penk/Drd2/Oprk1/Grm1	7
GO:0071880	adenylate cyclase-activating adrenergic receptor signaling pathway	3/102	25/23355	0.000173458	0.00463472	0.00344467	Drd2/Atp2b4/Gpr101	3
GO:0043112	receptor metabolic process	6/102	191/23355	0.00019426	0.00509831	0.00378923	Ptger3/Drd2/Cacng5/Cacng4/Ache/Hap1	6
GO:2000311	regulation of AMPA receptor activity	3/102	26/23355	0.000195462	0.00509831	0.00378923	Reln/Cacng5/Cacng4	3
GO:0017156	calcium-ion regulated exocytosis	4/102	68/23355	0.000225329	0.00574066	0.00426664	Baiap3/Doc2a/Syt5/Rims3	4
GO:0099601	regulation of neurotransmitter receptor activity	4/102	68/23355	0.000225329	0.00574066	0.00426664	Reln/Crh/Cacng5/Cacng4	4
GO:0051480	regulation of cytosolic calcium ion concentration	8/102	377/23355	0.000250806	0.00631627	0.00469446	Galr1/Cxcr4/Ptger3/Drd2/Atp2b4/Calb2/Grm1/Hap1	8
GO:0007631	feeding behavior	5/102	130/23355	0.000267499	0.00655131	0.00486914	Npy/Drd2/Oprk1/Htr1a/Cnr1	5
GO:0006837	serotonin transport	3/102	29/23355	0.000272099	0.00655131	0.00486914	Crh/Htr1a/Cnr1	3
GO:0045761	regulation of adenylate cyclase activity	3/102	29/23355	0.000272099	0.00655131	0.00486914	Galr1/Drd2/Timp2	3
GO:0071875	adrenergic receptor signaling pathway	3/102	29/23355	0.000272099	0.00655131	0.00486914	Drd2/Atp2b4/Gpr101	3
GO:0050808	synapse organization	9/102	486/23355	0.000281053	0.00669334	0.0049747	Reln/Elfn1/Drd2/Wnt7a/Htr1a/Ptpro/Ache/Gap43/Rims3	9
GO:0035094	response to nicotine	3/102	30/23355	0.000301376	0.00702462	0.00522092	Chrna2/Chrnb3/Cnr1	3
GO:0050951	sensory perception of temperature stimulus	3/102	30/23355	0.000301376	0.00702462	0.00522092	Prdm12/Cxcr4/Oprk1	3
GO:0009306	protein secretion	8/102	392/23355	0.000325766	0.00744486	0.00553326	Baiap3/Crh/Ptger3/Drd2/Igf1/Cnr1/Cd200/Ildr2	8
GO:0055074	calcium ion homeostasis	9/102	496/23355	0.000326201	0.00744486	0.00553326	Galr1/Cxcr4/Ptger3/Scn5a/Drd2/Atp2b4/Calb2/Grm1/Hap1	9
GO:0035592	establishment of protein localization to extracellular region	8/102	393/23355	0.000331351	0.00748443	0.00556266	Baiap3/Crh/Ptger3/Drd2/Igf1/Cnr1/Cd200/Ildr2	8
GO:0050708	regulation of protein secretion	7/102	299/23355	0.000343817	0.00768677	0.00571306	Baiap3/Crh/Ptger3/Drd2/Igf1/Cnr1/Cd200	7
GO:0006936	muscle contraction	7/102	303/23355	0.000372381	0.00815148	0.00605844	Cxcr4/Myh4/Ptger3/Scn5a/Drd2/Atp2b4/Atp1a1	7
GO:0071692	protein localization to extracellular region	8/102	400/23355	0.000372677	0.00815148	0.00605844	Baiap3/Crh/Ptger3/Drd2/Igf1/Cnr1/Cd200/Ildr2	8
GO:0097305	response to alcohol	6/102	216/23355	0.000375764	0.00815148	0.00605844	Ptger3/Drd2/Grin3a/Igf1/Adcy7/Cnr1	6
GO:0010469	regulation of signaling receptor activity	5/102	142/23355	0.000401812	0.00863108	0.00641489	Reln/Crh/Ldoc1/Cacng5/Cacng4	5
GO:0007611	learning or memory	7/102	308/23355	0.000410728	0.00873694	0.00649357	Nts/Reln/Crh/Drd2/Oprk1/Igf1/Cnr1	7
GO:0050905	neuromuscular process	5/102	143/23355	0.000414942	0.00874172	0.00649713	Ankfn1/Npas1/Penk/Drd2/Grin3a	5
GO:0035640	exploration behavior	3/102	34/23355	0.000438601	0.00915215	0.00680217	Crh/Penk/Htr1a	3
GO:0003012	muscle system process	8/102	412/23355	0.000453255	0.0093687	0.00696312	Cxcr4/Myh4/Ptger3/Scn5a/Drd2/Atp2b4/Igf1/Atp1a1	8
GO:0019932	second-messenger-mediated signaling	7/102	318/23355	0.000496897	0.0101748	0.00756222	Cxcr4/Crh/Ptger3/Atp2b4/Igf1/Ndnf/Grm1	7
GO:0030073	insulin secretion	6/102	234/23355	0.000573468	0.011634	0.00864674	Baiap3/Crh/Ptger3/Drd2/Cnr1/Ildr2	6
GO:0006814	sodium ion transport	6/102	236/23355	0.000599639	0.0120513	0.00895692	Scn5a/Fxyd6/Drd2/Atp2b4/Serpine2/Atp1a1	6
GO:0051968	positive regulation of synaptic transmission, glutamatergic	3/102	38/23355	0.000610541	0.0120513	0.00895692	Reln/Cacng5/Cacng4	3
GO:1902003	regulation of amyloid-beta formation	3/102	38/23355	0.000610541	0.0120513	0.00895692	Igf1/Spon1/Hap1	3
GO:0046888	negative regulation of hormone secretion	4/102	90/23355	0.000656963	0.012784	0.00950148	Crh/Ptger3/Drd2/Oprk1	4
GO:0031279	regulation of cyclase activity	3/102	39/23355	0.00065933	0.012784	0.00950148	Galr1/Drd2/Timp2	3
GO:0002790	peptide secretion	8/102	441/23355	0.000707532	0.0133399	0.00991462	Baiap3/Crh/Ptger3/Drd2/Igf1/Cnr1/Cd200/Ildr2	8
GO:0060259	regulation of feeding behavior	3/102	40/23355	0.000710538	0.0133399	0.00991462	Oprk1/Htr1a/Cnr1	3
GO:0099590	neurotransmitter receptor internalization	3/102	40/23355	0.000710538	0.0133399	0.00991462	Cacng5/Cacng4/Hap1	3
GO:0002791	regulation of peptide secretion	7/102	338/23355	0.000712353	0.0133399	0.00991462	Baiap3/Crh/Ptger3/Drd2/Igf1/Cnr1/Cd200	7
GO:0006898	receptor-mediated endocytosis	6/102	245/23355	0.000729099	0.0135378	0.0100617	Ptger3/Drd2/Cacng5/Cacng4/Ache/Hap1	6
GO:0098801	regulation of renal system process	3/102	41/23355	0.000764212	0.0140705	0.0104576	Ptger3/Drd2/Ptpro	3
GO:1903792	negative regulation of anion transport	6/102	249/23355	0.000793143	0.0143321	0.0106521	Crh/Ptger3/Drd2/Htr1a/Cnr1/Cd200	6
GO:0050890	cognition	7/102	345/23355	0.000803194	0.0143321	0.0106521	Nts/Reln/Crh/Drd2/Oprk1/Igf1/Cnr1	7
GO:0002792	negative regulation of peptide secretion	4/102	95/23355	0.000805002	0.0143321	0.0106521	Crh/Ptger3/Drd2/Cd200	4
GO:0051339	regulation of lyase activity	3/102	42/23355	0.000820399	0.0143321	0.0106521	Galr1/Drd2/Timp2	3
GO:0051001	negative regulation of nitric-oxide synthase activity	2/102	10/23355	0.000830753	0.0143321	0.0106521	Atp2b4/Cnr1	2
GO:0098953	receptor diffusion trapping	2/102	10/23355	0.000830753	0.0143321	0.0106521	Cacng5/Cacng4	2
GO:0098970	postsynaptic neurotransmitter receptor diffusion trapping	2/102	10/23355	0.000830753	0.0143321	0.0106521	Cacng5/Cacng4	2
GO:0099628	neurotransmitter receptor diffusion trapping	2/102	10/23355	0.000830753	0.0143321	0.0106521	Cacng5/Cacng4	2
GO:0051668	localization within membrane	4/102	97/23355	0.000870317	0.0148974	0.0110722	Reln/Cacng5/Htr1a/Cacng4	4
GO:0007200	phospholipase C-activating G protein-coupled receptor signaling pathway	4/102	99/23355	0.000939283	0.0158509	0.0117809	Ptger3/Drd2/Oprk1/Grm1	4
GO:1903524	positive regulation of blood circulation	3/102	44/23355	0.000940494	0.0158509	0.0117809	Ptger3/Scn5a/Atp1a1	3
GO:0042060	wound healing	7/102	357/23355	0.00098005	0.0161922	0.0120345	Hpse/Cxcr4/Ptger3/Wnt7a/Igf1/Ndnf/Serpine2	7
GO:1903115	regulation of actin filament-based movement	3/102	45/23355	0.00100449	0.0161922	0.0120345	Ptger3/Scn5a/Atp1a1	3
GO:0043271	negative regulation of ion transport	7/102	359/23355	0.0010123	0.0161922	0.0120345	Crh/Ptger3/Drd2/Htr1a/Cnr1/Serpine2/Cd200	7
GO:0031620	regulation of fever generation	2/102	11/23355	0.00101247	0.0161922	0.0120345	Ptger3/Cnr1	2
GO:1903365	regulation of fear response	2/102	11/23355	0.00101247	0.0161922	0.0120345	Crh/Penk	2
GO:2000822	regulation of behavioral fear response	2/102	11/23355	0.00101247	0.0161922	0.0120345	Crh/Penk	2
GO:2000849	regulation of glucocorticoid secretion	2/102	11/23355	0.00101247	0.0161922	0.0120345	Galr1/Crh	2
GO:1902991	regulation of amyloid precursor protein catabolic process	3/102	46/23355	0.00107118	0.017007	0.0126401	Igf1/Spon1/Hap1	3
GO:0009612	response to mechanical stimulus	5/102	178/23355	0.0011152	0.0175784	0.0130648	Cxcr4/Drd2/Igf1/Serpine2/Atp1a1	5
GO:0034205	amyloid-beta formation	3/102	47/23355	0.00114061	0.0177239	0.013173	Igf1/Spon1/Hap1	3
GO:0050974	detection of mechanical stimulus involved in sensory perception	3/102	47/23355	0.00114061	0.0177239	0.013173	Cxcr4/Igf1/Serpine2	3
GO:0014832	urinary bladder smooth muscle contraction	2/102	12/23355	0.00121151	0.0180992	0.0134519	Ptger3/Atp2b4	2
GO:0032275	luteinizing hormone secretion	2/102	12/23355	0.00121151	0.0180992	0.0134519	Crh/Oprk1	2
GO:0035933	glucocorticoid secretion	2/102	12/23355	0.00121151	0.0180992	0.0134519	Galr1/Crh	2
GO:0051967	negative regulation of synaptic transmission, glutamatergic	2/102	12/23355	0.00121151	0.0180992	0.0134519	Drd2/Grik1	2
GO:0150079	negative regulation of neuroinflammatory response	2/102	12/23355	0.00121151	0.0180992	0.0134519	Igf1/Cd200	2
GO:0006874	cellular calcium ion homeostasis	8/102	480/23355	0.0012193	0.0180992	0.0134519	Galr1/Cxcr4/Ptger3/Drd2/Atp2b4/Calb2/Grm1/Hap1	8
GO:0048167	regulation of synaptic plasticity	7/102	371/23355	0.00122374	0.0180992	0.0134519	Reln/Crh/Drd2/Calb2/Serpine2/Rims3/Grik1	7
GO:0007612	learning	5/102	182/23355	0.00123084	0.0180992	0.0134519	Nts/Reln/Crh/Drd2/Oprk1	5
GO:0001659	temperature homeostasis	5/102	183/23355	0.00126109	0.0184053	0.0136794	Cxcr4/Ptger3/Drd2/Ache/Cnr1	5
GO:0007409	axonogenesis	8/102	483/23355	0.00126846	0.0184053	0.0136794	Chodl/Reln/Cxcr4/Drd2/Wnt7a/Ptpro/Ache/Gap43	8
GO:0044060	regulation of endocrine process	3/102	50/23355	0.00136572	0.0194293	0.0144405	Galr1/Crh/Oprk1	3
GO:0009749	response to glucose	5/102	187/23355	0.00138761	0.0194293	0.0144405	Baiap3/Crh/Oprk1/Igf1/Ildr2	5
GO:0051051	negative regulation of transport	8/102	492/23355	0.00142553	0.0194293	0.0144405	Crh/Ptger3/Drd2/Oprk1/Htr1a/Cnr1/Serpine2/Cd200	8
GO:0014052	regulation of gamma-aminobutyric acid secretion	2/102	13/23355	0.00142771	0.0194293	0.0144405	Htr1a/Grik1	2
GO:0021683	cerebellar granular layer morphogenesis	2/102	13/23355	0.00142771	0.0194293	0.0144405	Wnt7a/Serpine2	2
GO:0031652	positive regulation of heat generation	2/102	13/23355	0.00142771	0.0194293	0.0144405	Ptger3/Cnr1	2
GO:0035810	positive regulation of urine volume	2/102	13/23355	0.00142771	0.0194293	0.0144405	Ptger3/Drd2	2
GO:0106072	negative regulation of adenylate cyclase-activating G protein-coupled receptor signaling pathway	2/102	13/23355	0.00142771	0.0194293	0.0144405	Ptger3/Atp2b4	2
GO:1905048	regulation of metallopeptidase activity	2/102	13/23355	0.00142771	0.0194293	0.0144405	Timp2/Timp3	2
GO:2000833	positive regulation of steroid hormone secretion	2/102	13/23355	0.00142771	0.0194293	0.0144405	Galr1/Crh	2
GO:0044058	regulation of digestive system process	3/102	51/23355	0.0014465	0.0194766	0.0144756	Crh/Ptger3/Oprk1	3
GO:0051924	regulation of calcium ion transport	6/102	280/23355	0.00144897	0.0194766	0.0144756	Cxcr4/Crh/Ptger3/Drd2/Igf1/Hap1	6
GO:0009746	response to hexose	5/102	190/23355	0.00148847	0.0198856	0.0147796	Baiap3/Crh/Oprk1/Igf1/Ildr2	5
GO:0034284	response to monosaccharide	5/102	191/23355	0.00152326	0.0200761	0.0149212	Baiap3/Crh/Oprk1/Igf1/Ildr2	5
GO:0050796	regulation of insulin secretion	5/102	191/23355	0.00152326	0.0200761	0.0149212	Baiap3/Crh/Ptger3/Drd2/Cnr1	5
GO:0051954	positive regulation of amine transport	3/102	52/23355	0.00153022	0.0200761	0.0149212	Drd2/Oprk1/Grik1	3
GO:0061351	neural precursor cell proliferation	5/102	193/23355	0.00159464	0.0207967	0.0154568	Cxcr4/Drd2/Wnt7a/Igf1/Bex1	5
GO:0060078	regulation of postsynaptic membrane potential	4/102	115/23355	0.00163564	0.0210352	0.015634	Reln/Wnt7a/Gabrg1/Grik1	4
GO:0001660	fever generation	2/102	14/23355	0.00166092	0.0210352	0.015634	Ptger3/Cnr1	2
GO:0032276	regulation of gonadotropin secretion	2/102	14/23355	0.00166092	0.0210352	0.015634	Crh/Oprk1	2
GO:0032769	negative regulation of monooxygenase activity	2/102	14/23355	0.00166092	0.0210352	0.015634	Atp2b4/Cnr1	2
GO:0090331	negative regulation of platelet aggregation	2/102	14/23355	0.00166092	0.0210352	0.015634	Ptger3/Serpine2	2
GO:0010769	regulation of cell morphogenesis involved in differentiation	4/102	116/23355	0.00168844	0.0211707	0.0157348	Reln/S100a10/Postn/Ache	4
GO:0030072	peptide hormone secretion	6/102	289/23355	0.00170061	0.0211707	0.0157348	Baiap3/Crh/Ptger3/Drd2/Cnr1/Ildr2	6
GO:0070588	calcium ion transmembrane transport	6/102	289/23355	0.00170061	0.0211707	0.0157348	Ptger3/Drd2/Atp2b4/Cacna2d3/Cacng4/Hap1	6
GO:0010959	regulation of metal ion transport	6/102	291/23355	0.00176079	0.0217959	0.0161994	Cxcr4/Crh/Ptger3/Drd2/Igf1/Hap1	6
GO:1900271	regulation of long-term synaptic potentiation	3/102	55/23355	0.00179942	0.022038	0.0163793	Reln/Drd2/Calb2	3
GO:0030900	forebrain development	7/102	397/23355	0.00180046	0.022038	0.0163793	Reln/Cxcr4/Ptger3/Drd2/Wnt7a/Ndnf/Hap1	7
GO:0051047	positive regulation of secretion	7/102	398/23355	0.00182624	0.0222293	0.0165216	Galr1/Baiap3/Crh/Drd2/Oprk1/Igf1/Grik1	7
GO:0007194	negative regulation of adenylate cyclase activity	2/102	15/23355	0.001911	0.0228858	0.0170095	Galr1/Drd2	2
GO:0014848	urinary tract smooth muscle contraction	2/102	15/23355	0.001911	0.0228858	0.0170095	Ptger3/Atp2b4	2
GO:0032414	positive regulation of ion transmembrane transporter activity	4/102	120/23355	0.0019115	0.0228858	0.0170095	Reln/Htr3a/Cacng4/Hap1	4
GO:0050435	amyloid-beta metabolic process	3/102	57/23355	0.00199428	0.0237471	0.0176496	Igf1/Spon1/Hap1	3
GO:0009743	response to carbohydrate	5/102	205/23355	0.00207567	0.0245827	0.0182706	Baiap3/Crh/Oprk1/Igf1/Ildr2	5
GO:0048511	rhythmic process	6/102	302/23355	0.00212116	0.0249864	0.0185707	Ankfn1/Ptger3/Drd2/Magel2/Grin3a/Igf1	6
GO:0042177	negative regulation of protein catabolic process	4/102	124/23355	0.0021542	0.0251134	0.0186651	Timp2/Timp3/Serpine2/Nell1	4
GO:0031650	regulation of heat generation	2/102	16/23355	0.00217779	0.0251134	0.0186651	Ptger3/Cnr1	2
GO:0035235	ionotropic glutamate receptor signaling pathway	2/102	16/23355	0.00217779	0.0251134	0.0186651	Grin3a/Grik1	2
GO:0106070	regulation of adenylate cyclase-activating G protein-coupled receptor signaling pathway	2/102	16/23355	0.00217779	0.0251134	0.0186651	Ptger3/Atp2b4	2
GO:0003073	regulation of systemic arterial blood pressure	4/102	125/23355	0.00221804	0.0254436	0.0189105	Crh/Drd2/Postn/Ptpro	4
GO:0042987	amyloid precursor protein catabolic process	3/102	60/23355	0.00231038	0.0262282	0.0194937	Igf1/Spon1/Hap1	3
GO:0045744	negative regulation of G protein-coupled receptor signaling pathway	3/102	60/23355	0.00231038	0.0262282	0.0194937	Ptger3/Drd2/Atp2b4	3
GO:0008277	regulation of G protein-coupled receptor signaling pathway	4/102	127/23355	0.00234962	0.0265362	0.0197225	Ptger3/Drd2/Atp2b4/Kctd12	4
GO:0009895	negative regulation of catabolic process	6/102	310/23355	0.0024164	0.026695	0.0198406	Atp2b4/Timp2/Timp3/Cnr1/Serpine2/Nell1	6
GO:0032411	positive regulation of transporter activity	4/102	128/23355	0.00241738	0.026695	0.0198406	Reln/Htr3a/Cacng4/Hap1	4
GO:0045776	negative regulation of blood pressure	3/102	61/23355	0.00242224	0.026695	0.0198406	Crh/Drd2/Cnr1	3
GO:0060986	endocrine hormone secretion	3/102	61/23355	0.00242224	0.026695	0.0198406	Galr1/Crh/Oprk1	3
GO:0006704	glucocorticoid biosynthetic process	2/102	17/23355	0.00246115	0.026695	0.0198406	Crh/Atp1a1	2
GO:0021681	cerebellar granular layer development	2/102	17/23355	0.00246115	0.026695	0.0198406	Wnt7a/Serpine2	2
GO:0031280	negative regulation of cyclase activity	2/102	17/23355	0.00246115	0.026695	0.0198406	Galr1/Drd2	2
GO:0060134	prepulse inhibition	2/102	17/23355	0.00246115	0.026695	0.0198406	Drd2/Grin3a	2
GO:0061041	regulation of wound healing	4/102	129/23355	0.00248648	0.0268369	0.019946	Hpse/Cxcr4/Ptger3/Serpine2	4
GO:0050982	detection of mechanical stimulus	3/102	62/23355	0.0025374	0.0272522	0.0202547	Cxcr4/Igf1/Serpine2	3
GO:0048512	circadian behavior	3/102	63/23355	0.00265589	0.0282673	0.0210091	Ankfn1/Ptger3/Drd2	3
GO:0007623	circadian rhythm	5/102	218/23355	0.0027081	0.0282673	0.0210091	Ankfn1/Ptger3/Drd2/Magel2/Igf1	5
GO:0021854	hypothalamus development	2/102	18/23355	0.00276093	0.0282673	0.0210091	Ndnf/Hap1	2
GO:0032230	positive regulation of synaptic transmission, GABAergic	2/102	18/23355	0.00276093	0.0282673	0.0210091	Hap1/Grik1	2
GO:0032793	positive regulation of CREB transcription factor activity	2/102	18/23355	0.00276093	0.0282673	0.0210091	Reln/Cd200	2
GO:0035641	locomotory exploration behavior	2/102	18/23355	0.00276093	0.0282673	0.0210091	Crh/Penk	2
GO:0042711	maternal behavior	2/102	18/23355	0.00276093	0.0282673	0.0210091	Npas1/Oprk1	2
GO:0042754	negative regulation of circadian rhythm	2/102	18/23355	0.00276093	0.0282673	0.0210091	Ptger3/Drd2	2
GO:0043278	response to morphine	2/102	18/23355	0.00276093	0.0282673	0.0210091	Drd2/Cnr1	2
GO:2000846	regulation of corticosteroid hormone secretion	2/102	18/23355	0.00276093	0.0282673	0.0210091	Galr1/Crh	2
GO:0090278	negative regulation of peptide hormone secretion	3/102	64/23355	0.00277774	0.0283071	0.0210388	Crh/Ptger3/Drd2	3
GO:0010976	positive regulation of neuron projection development	5/102	220/23355	0.00281653	0.0285664	0.0212315	Reln/Ndnf/Cnr1/Hap1/Serpine2	5
GO:0009582	detection of abiotic stimulus	4/102	134/23355	0.00285243	0.0285664	0.0212315	Prdm12/Cxcr4/Igf1/Serpine2	4
GO:0007622	rhythmic behavior	3/102	65/23355	0.002903	0.0285664	0.0212315	Ankfn1/Ptger3/Drd2	3
GO:0099637	neurotransmitter receptor transport	3/102	65/23355	0.002903	0.0285664	0.0212315	Cacng5/Cacng4/Hap1	3
GO:1902305	regulation of sodium ion transmembrane transport	3/102	65/23355	0.002903	0.0285664	0.0212315	Scn5a/Fxyd6/Atp2b4	3
GO:0009581	detection of external stimulus	4/102	135/23355	0.0029298	0.0285664	0.0212315	Prdm12/Cxcr4/Igf1/Serpine2	4
GO:0030193	regulation of blood coagulation	3/102	66/23355	0.00303167	0.0285664	0.0212315	Hpse/Ptger3/Serpine2	3
GO:0031346	positive regulation of cell projection organization	7/102	436/23355	0.0030383	0.0285664	0.0212315	Chodl/Reln/Ndnf/Ache/Cnr1/Hap1/Serpine2	7
GO:0002031	G protein-coupled receptor internalization	2/102	19/23355	0.00307698	0.0285664	0.0212315	Ptger3/Drd2	2
GO:0010544	negative regulation of platelet activation	2/102	19/23355	0.00307698	0.0285664	0.0212315	Ptger3/Serpine2	2
GO:0014051	gamma-aminobutyric acid secretion	2/102	19/23355	0.00307698	0.0285664	0.0212315	Htr1a/Grik1	2
GO:0014061	regulation of norepinephrine secretion	2/102	19/23355	0.00307698	0.0285664	0.0212315	Crh/Ptger3	2
GO:0014072	response to isoquinoline alkaloid	2/102	19/23355	0.00307698	0.0285664	0.0212315	Drd2/Cnr1	2
GO:0032274	gonadotropin secretion	2/102	19/23355	0.00307698	0.0285664	0.0212315	Crh/Oprk1	2
GO:0034111	negative regulation of homotypic cell-cell adhesion	2/102	19/23355	0.00307698	0.0285664	0.0212315	Ptger3/Serpine2	2
GO:0035930	corticosteroid hormone secretion	2/102	19/23355	0.00307698	0.0285664	0.0212315	Galr1/Crh	2
GO:0048243	norepinephrine secretion	2/102	19/23355	0.00307698	0.0285664	0.0212315	Crh/Ptger3	2
GO:0051350	negative regulation of lyase activity	2/102	19/23355	0.00307698	0.0285664	0.0212315	Galr1/Drd2	2
GO:0060746	parental behavior	2/102	19/23355	0.00307698	0.0285664	0.0212315	Npas1/Oprk1	2
GO:0072578	neurotransmitter-gated ion channel clustering	2/102	19/23355	0.00307698	0.0285664	0.0212315	Reln/Htr1a	2
GO:0098962	regulation of postsynaptic neurotransmitter receptor activity	2/102	19/23355	0.00307698	0.0285664	0.0212315	Cacng5/Cacng4	2
GO:0060047	heart contraction	5/102	226/23355	0.00316067	0.0291257	0.0216471	Cxcr4/Scn5a/Drd2/Atp2b4/Atp1a1	5
GO:1900046	regulation of hemostasis	3/102	67/23355	0.00316381	0.0291257	0.0216471	Hpse/Ptger3/Serpine2	3
GO:0022604	regulation of cell morphogenesis	6/102	328/23355	0.0031931	0.0292723	0.0217561	Reln/Cxcr4/S100a10/Postn/Cpne5/Ache	6
GO:0022029	telencephalon cell migration	3/102	68/23355	0.00329943	0.0301211	0.0223869	Reln/Cxcr4/Drd2	3
GO:0048148	behavioral response to cocaine	2/102	20/23355	0.00340916	0.0307386	0.0228459	Drd2/Oprk1	2
GO:0050965	detection of temperature stimulus involved in sensory perception of pain	2/102	20/23355	0.00340916	0.0307386	0.0228459	Prdm12/Cxcr4	2
GO:0090030	regulation of steroid hormone biosynthetic process	2/102	20/23355	0.00340916	0.0307386	0.0228459	Igf1/Atp1a1	2
GO:0007204	positive regulation of cytosolic calcium ion concentration	6/102	333/23355	0.00343864	0.0308773	0.022949	Galr1/Cxcr4/Ptger3/Drd2/Grm1/Hap1	6
GO:0021536	diencephalon development	3/102	70/23355	0.00358125	0.0315121	0.0234208	Drd2/Ndnf/Hap1	3
GO:0050818	regulation of coagulation	3/102	70/23355	0.00358125	0.0315121	0.0234208	Hpse/Ptger3/Serpine2	3
GO:0071868	cellular response to monoamine stimulus	3/102	70/23355	0.00358125	0.0315121	0.0234208	Drd2/Atp2b4/Htr1a	3
GO:0071870	cellular response to catecholamine stimulus	3/102	70/23355	0.00358125	0.0315121	0.0234208	Drd2/Atp2b4/Htr1a	3
GO:2000179	positive regulation of neural precursor cell proliferation	3/102	70/23355	0.00358125	0.0315121	0.0234208	Drd2/Igf1/Bex1	3
GO:0021885	forebrain cell migration	3/102	71/23355	0.00372751	0.032323	0.0240235	Reln/Cxcr4/Drd2	3
GO:0071867	response to monoamine	3/102	71/23355	0.00372751	0.032323	0.0240235	Drd2/Atp2b4/Htr1a	3
GO:0071869	response to catecholamine	3/102	71/23355	0.00372751	0.032323	0.0240235	Drd2/Atp2b4/Htr1a	3
GO:0090276	regulation of peptide hormone secretion	5/102	235/23355	0.00373242	0.032323	0.0240235	Baiap3/Crh/Ptger3/Drd2/Cnr1	5
GO:0048791	calcium ion-regulated exocytosis of neurotransmitter	2/102	21/23355	0.00375733	0.0323855	0.0240699	Syt5/Rims3	2
GO:0035725	sodium ion transmembrane transport	4/102	145/23355	0.00378397	0.0323855	0.0240699	Scn5a/Fxyd6/Atp2b4/Atp1a1	4
GO:0071333	cellular response to glucose stimulus	4/102	145/23355	0.00378397	0.0323855	0.0240699	Baiap3/Crh/Oprk1/Igf1	4
GO:0003015	heart process	5/102	236/23355	0.00380023	0.032398	0.0240793	Cxcr4/Scn5a/Drd2/Atp2b4/Atp1a1	5
GO:0007193	adenylate cyclase-inhibiting G protein-coupled receptor signaling pathway	3/102	72/23355	0.00387736	0.0328004	0.0243783	Drd2/Oprk1/Htr1a	3
GO:0097120	receptor localization to synapse	3/102	72/23355	0.00387736	0.0328004	0.0243783	Reln/Cacng5/Cacng4	3
GO:0015711	organic anion transport	6/102	343/23355	0.00397164	0.033352	0.0247882	Ptger3/Drd2/Slc7a3/Grm1/Htr1a/Grik1	6
GO:0071331	cellular response to hexose stimulus	4/102	147/23355	0.00397301	0.033352	0.0247882	Baiap3/Crh/Oprk1/Igf1	4
GO:0071326	cellular response to monosaccharide stimulus	4/102	148/23355	0.00406988	0.0340348	0.0252957	Baiap3/Crh/Oprk1/Igf1	4
GO:1903532	positive regulation of secretion by cell	6/102	346/23355	0.00414288	0.0344634	0.0256143	Galr1/Baiap3/Crh/Drd2/Oprk1/Igf1	6
GO:0006813	potassium ion transport	5/102	241/23355	0.00415259	0.0344634	0.0256143	Ptger3/Drd2/Oprk1/Kcnf1/Atp1a1	5
GO:0045669	positive regulation of osteoblast differentiation	3/102	74/23355	0.00418797	0.0346258	0.025735	Gdf10/Igf1/Nell1	3
GO:0006029	proteoglycan metabolic process	3/102	75/23355	0.00434878	0.0356335	0.0264839	Hpse/Igf1/Ndnf	3
GO:0042982	amyloid precursor protein metabolic process	3/102	75/23355	0.00434878	0.0356335	0.0264839	Igf1/Spon1/Hap1	3
GO:0010466	negative regulation of peptidase activity	5/102	244/23355	0.0043749	0.0356335	0.0264839	Gpc3/Igf1/Timp2/Timp3/Serpine2	5
GO:0090257	regulation of muscle system process	5/102	244/23355	0.0043749	0.0356335	0.0264839	Ptger3/Scn5a/Atp2b4/Igf1/Atp1a1	5
GO:0015812	gamma-aminobutyric acid transport	2/102	23/23355	0.00450105	0.0359919	0.0267504	Htr1a/Grik1	2
GO:0031649	heat generation	2/102	23/23355	0.00450105	0.0359919	0.0267504	Ptger3/Cnr1	2
GO:0050961	detection of temperature stimulus involved in sensory perception	2/102	23/23355	0.00450105	0.0359919	0.0267504	Prdm12/Cxcr4	2
GO:0051043	regulation of membrane protein ectodomain proteolysis	2/102	23/23355	0.00450105	0.0359919	0.0267504	Timp2/Timp3	2
GO:2000831	regulation of steroid hormone secretion	2/102	23/23355	0.00450105	0.0359919	0.0267504	Galr1/Crh	2
GO:0031330	negative regulation of cellular catabolic process	5/102	246/23355	0.00452775	0.0360738	0.0268112	Atp2b4/Timp2/Timp3/Cnr1/Nell1	5
GO:0007613	memory	4/102	154/23355	0.00468487	0.0371904	0.0276411	Reln/Drd2/Igf1/Cnr1	4
GO:1903522	regulation of blood circulation	5/102	249/23355	0.0047641	0.0376828	0.0280071	Ptger3/Scn5a/Drd2/Atp2b4/Atp1a1	5
GO:0071277	cellular response to calcium ion	3/102	78/23355	0.00485353	0.0382295	0.0284134	Scn5a/Syt5/Cpne5	3
GO:0006516	glycoprotein catabolic process	2/102	24/23355	0.00489631	0.0382295	0.0284134	Hpse/Man1a	2
GO:0090330	regulation of platelet aggregation	2/102	24/23355	0.00489631	0.0382295	0.0284134	Ptger3/Serpine2	2
GO:0071322	cellular response to carbohydrate stimulus	4/102	156/23355	0.00490301	0.0382295	0.0284134	Baiap3/Crh/Oprk1/Igf1	4
GO:0060291	long-term synaptic potentiation	5/102	252/23355	0.00500911	0.0388281	0.0288583	Reln/Crh/Drd2/Calb2/Serpine2	5
GO:0050878	regulation of body fluid levels	6/102	360/23355	0.00501523	0.0388281	0.0288583	Hpse/Ptger3/Drd2/Oprk1/Ptpro/Serpine2	6
GO:0010001	glial cell differentiation	5/102	255/23355	0.00526294	0.0405144	0.0301116	Reln/Cxcr4/Igf1/Serpine2/Gap43	5
GO:0008211	glucocorticoid metabolic process	2/102	25/23355	0.00530699	0.0405144	0.0301116	Crh/Atp1a1	2
GO:0051590	positive regulation of neurotransmitter transport	2/102	25/23355	0.00530699	0.0405144	0.0301116	Baiap3/Drd2	2
GO:0097164	ammonium ion metabolic process	2/102	25/23355	0.00530699	0.0405144	0.0301116	Htr1a/Ache	2
GO:0014015	positive regulation of gliogenesis	3/102	81/23355	0.00539225	0.0410223	0.0304891	Cxcr4/Igf1/Serpine2	3
GO:2001259	positive regulation of cation channel activity	3/102	82/23355	0.00557948	0.042295	0.031435	Reln/Cacng4/Hap1	3
GO:0071248	cellular response to metal ion	4/102	162/23355	0.00559815	0.042295	0.031435	Scn5a/Syt5/Adcy7/Cpne5	4
GO:0046887	positive regulation of hormone secretion	4/102	163/23355	0.00572006	0.0427242	0.031754	Galr1/Baiap3/Crh/Drd2	4
GO:0007263	nitric oxide mediated signal transduction	2/102	26/23355	0.00573296	0.0427242	0.031754	Atp2b4/Ndnf	2
GO:0007620	copulation	2/102	26/23355	0.00573296	0.0427242	0.031754	Cnr1/Serpine2	2
GO:0035929	steroid hormone secretion	2/102	26/23355	0.00573296	0.0427242	0.031754	Galr1/Crh	2
GO:0050807	regulation of synapse organization	5/102	261/23355	0.00579774	0.0430605	0.032004	Reln/Drd2/Wnt7a/Ptpro/Rims3	5
GO:0001678	cellular glucose homeostasis	4/102	164/23355	0.00584374	0.0431099	0.0320406	Baiap3/Crh/Oprk1/Igf1	4
GO:0006865	amino acid transport	4/102	164/23355	0.00584374	0.0431099	0.0320406	Slc7a3/Grm1/Htr1a/Grik1	4
GO:0050709	negative regulation of protein secretion	3/102	84/23355	0.00596555	0.0438608	0.0325988	Ptger3/Drd2/Cd200	3
GO:0002052	positive regulation of neuroblast proliferation	2/102	27/23355	0.00617406	0.0444979	0.0330722	Drd2/Bex1	2
GO:0015874	norepinephrine transport	2/102	27/23355	0.00617406	0.0444979	0.0330722	Crh/Ptger3	2
GO:0016048	detection of temperature stimulus	2/102	27/23355	0.00617406	0.0444979	0.0330722	Prdm12/Cxcr4	2
GO:0035809	regulation of urine volume	2/102	27/23355	0.00617406	0.0444979	0.0330722	Ptger3/Drd2	2
GO:0051354	negative regulation of oxidoreductase activity	2/102	27/23355	0.00617406	0.0444979	0.0330722	Atp2b4/Cnr1	2
GO:0150077	regulation of neuroinflammatory response	2/102	27/23355	0.00617406	0.0444979	0.0330722	Igf1/Cd200	2
GO:1904064	positive regulation of cation transmembrane transport	4/102	168/23355	0.00635627	0.045661	0.0339367	Reln/Oprk1/Cacng4/Hap1	4
GO:0032102	negative regulation of response to external stimulus	6/102	380/23355	0.00648655	0.0464111	0.0344942	Ptger3/Drd2/Grin3a/Igf1/Serpine2/Cd200	6
GO:1903034	regulation of response to wounding	4/102	170/23355	0.00662339	0.0464111	0.0344942	Hpse/Cxcr4/Ptger3/Serpine2	4
GO:0007271	synaptic transmission, cholinergic	2/102	28/23355	0.00663016	0.0464111	0.0344942	Chrna2/Chrnb3	2
GO:0014821	phasic smooth muscle contraction	2/102	28/23355	0.00663016	0.0464111	0.0344942	Ptger3/Drd2	2
GO:0033688	regulation of osteoblast proliferation	2/102	28/23355	0.00663016	0.0464111	0.0344942	Hpse/Nell1	2
GO:0090280	positive regulation of calcium ion import	2/102	28/23355	0.00663016	0.0464111	0.0344942	Cxcr4/Crh	2
GO:1903861	positive regulation of dendrite extension	2/102	28/23355	0.00663016	0.0464111	0.0344942	Cxcr4/Cpne5	2
GO:2000310	regulation of NMDA receptor activity	2/102	28/23355	0.00663016	0.0464111	0.0344942	Reln/Crh	2
GO:0042593	glucose homeostasis	5/102	273/23355	0.00698054	0.0477257	0.0354712	Baiap3/Crh/Oprk1/Igf1/Cnr1	5
GO:0050803	regulation of synapse structure or activity	5/102	273/23355	0.00698054	0.0477257	0.0354712	Reln/Drd2/Wnt7a/Ptpro/Rims3	5
GO:0019226	transmission of nerve impulse	3/102	89/23355	0.00699944	0.0477257	0.0354712	Scn5a/Cacng5/Cacng4	3
GO:0060079	excitatory postsynaptic potential	3/102	89/23355	0.00699944	0.0477257	0.0354712	Reln/Wnt7a/Grik1	3
GO:0050906	detection of stimulus involved in sensory perception	4/102	173/23355	0.00703788	0.0477257	0.0354712	Prdm12/Cxcr4/Igf1/Serpine2	4
GO:0033500	carbohydrate homeostasis	5/102	274/23355	0.00708617	0.0477257	0.0354712	Baiap3/Crh/Oprk1/Igf1/Cnr1	5
GO:0002029	desensitization of G protein-coupled receptor signaling pathway	2/102	29/23355	0.00710113	0.0477257	0.0354712	Ptger3/Drd2	2
GO:0022401	negative adaptation of signaling pathway	2/102	29/23355	0.00710113	0.0477257	0.0354712	Ptger3/Drd2	2
GO:0043950	positive regulation of cAMP-mediated signaling	2/102	29/23355	0.00710113	0.0477257	0.0354712	Crh/Ptger3	2
GO:0045187	regulation of circadian sleep/wake cycle, sleep	2/102	29/23355	0.00710113	0.0477257	0.0354712	Ptger3/Drd2	2
GO:0098698	postsynaptic specialization assembly	2/102	29/23355	0.00710113	0.0477257	0.0354712	Reln/Gap43	2
GO:1900273	positive regulation of long-term synaptic potentiation	2/102	29/23355	0.00710113	0.0477257	0.0354712	Reln/Drd2	2
GO:1904861	excitatory synapse assembly	2/102	29/23355	0.00710113	0.0477257	0.0354712	Reln/Wnt7a	2
GO:0030902	hindbrain development	4/102	174/23355	0.00717976	0.0481066	0.0357543	Wnt7a/Igf1/Hap1/Serpine2	4
GO:0098739	import across plasma membrane	4/102	175/23355	0.00732352	0.0489202	0.0363591	Scn5a/Slc7a3/Grm1/Atp1a1	4
