# Supplementary material for: Differential expression of GABAA receptor subunits δ and α6 mediates tonic inhibition in parvalbumin and somatostatin interneurons in the mouse hippocampus
Source: Front Cell Neurosci. 2023 Jul 20;17:1146278. doi: 10.3389/fncel.2023.1146278 (PMC10397515; doi:10.3389/fncel.2023.1146278)
Supplement: Supplementary Table 7 — List of enriched GO terms for up-regulated genes in PV interneurons. [file Table_7.xlsx]

## Sheet: Table S7
ID	Description	GeneRatio	BgRatio	pvalue	p.adjust	qvalue	geneID	Count
GO:1904062	regulation of cation transmembrane transport	10/97	370/23355	3.2652e-06	0.00592307	0.00504559	Kcnc1/Ubash3b/Kcnab1/Kcna1/Mef2c/Kcnab3/Gsg1l/Ngf/Scn4b/Lrrc38	10
GO:0071805	potassium ion transmembrane transport	7/97	201/23355	2.10308e-05	0.0142566	0.0121446	Kcnc1/Kcnab1/Kcna1/Kcnab3/Kcnc3/Lrrc38/Kcng4	7
GO:1903818	positive regulation of voltage-gated potassium channel activity	3/97	15/23355	3.04755e-05	0.0142566	0.0121446	Kcnc1/Kcna1/Lrrc38	3
GO:1901379	regulation of potassium ion transmembrane transport	5/97	87/23355	3.14369e-05	0.0142566	0.0121446	Kcnc1/Kcnab1/Kcna1/Kcnab3/Lrrc38	5
GO:0006813	potassium ion transport	7/97	241/23355	6.66571e-05	0.0192862	0.016429	Kcnc1/Kcnab1/Kcna1/Kcnab3/Kcnc3/Lrrc38/Kcng4	7
GO:0043266	regulation of potassium ion transport	5/97	109/23355	9.24975e-05	0.0192862	0.016429	Kcnc1/Kcnab1/Kcna1/Kcnab3/Lrrc38	5
GO:0001505	regulation of neurotransmitter levels	7/97	255/23355	9.48819e-05	0.0192862	0.016429	Mef2c/Vamp1/Kcnc3/Ngf/Mctp2/Colq/Syt2	7
GO:2001257	regulation of cation channel activity	6/97	179/23355	0.000103404	0.0192862	0.016429	Kcnc1/Kcnab1/Kcna1/Mef2c/Gsg1l/Lrrc38	6
GO:0032412	regulation of ion transmembrane transporter activity	7/97	265/23355	0.000120476	0.0192862	0.016429	Kcnc1/Kcnab1/Kcna1/Mef2c/Gsg1l/Scn4b/Lrrc38	7
GO:1901016	regulation of potassium ion transmembrane transporter activity	4/97	61/23355	0.000121691	0.0192862	0.016429	Kcnc1/Kcnab1/Kcna1/Lrrc38	4
GO:0007269	neurotransmitter secretion	6/97	186/23355	0.000127582	0.0192862	0.016429	Mef2c/Vamp1/Kcnc3/Ngf/Mctp2/Syt2	6
GO:0099643	signal release from synapse	6/97	186/23355	0.000127582	0.0192862	0.016429	Mef2c/Vamp1/Kcnc3/Ngf/Mctp2/Syt2	6
GO:0022898	regulation of transmembrane transporter activity	7/97	276/23355	0.000154841	0.0216063	0.0184054	Kcnc1/Kcnab1/Kcna1/Mef2c/Gsg1l/Scn4b/Lrrc38	7
GO:1901018	positive regulation of potassium ion transmembrane transporter activity	3/97	27/23355	0.000188953	0.0237949	0.0202698	Kcnc1/Kcna1/Lrrc38	3
GO:0032409	regulation of transporter activity	7/97	287/23355	0.00019676	0.0237949	0.0202698	Kcnc1/Kcnab1/Kcna1/Mef2c/Gsg1l/Scn4b/Lrrc38	7
GO:0098742	cell-cell adhesion via plasma-membrane adhesion molecules	6/97	209/23355	0.000240069	0.0272178	0.0231856	Cdh18/Clstn2/Cdh12/Cd24a/Mypn/Fat2	6
GO:0048384	retinoic acid receptor signaling pathway	3/97	32/23355	0.000315627	0.0336793	0.0286898	Esrrg/Dhrs3/Akr1c18	3
