# Supplementary material for: Differential expression of GABAA receptor subunits δ and α6 mediates tonic inhibition in parvalbumin and somatostatin interneurons in the mouse hippocampus
Source: Front Cell Neurosci. 2023 Jul 20;17:1146278. doi: 10.3389/fncel.2023.1146278 (PMC10397515; doi:10.3389/fncel.2023.1146278)
Supplement: Supplementary Table 8 — List of enriched KEGG pathways for DEGs between SST and PV interneurons. [file Table_8.xlsx]

## Sheet: Table S8
ID	Description	GeneRatio	BgRatio	pvalue	p.adjust	qvalue	geneID	Count
mmu04080	Neuroactive ligand-receptor interaction	24/96	391/9045	1.34315e-12	2.36395e-10	2.10663e-10	110902/20604/67405/14427/108043/237362/12918/109648/19218/18619/20605/18610/13489/18387/242443/14405/14816/15550/12801/14805/15557/14403/11535/14399	24
mmu04024	cAMP signaling pathway	12/96	224/9045	3.95422e-06	0.000347972	0.000310094	20604/12918/109648/19218/20605/13489/242443/381290/11513/15550/11928/15557	12
mmu04261	Adrenergic signaling in cardiomyocytes	9/96	156/9045	3.86417e-05	0.00226698	0.00202022	20271/381290/140723/11513/12294/54377/11928/22004/399548	9
mmu04260	Cardiac muscle contraction	6/96	87/9045	0.000308736	0.0115544	0.0102967	140723/12294/54377/11928/22004/12862	6
mmu04727	GABAergic synapse	6/96	89/9045	0.000349288	0.0115544	0.0102967	14405/14706/11513/15114/14403/14399	6
mmu05032	Morphine addiction	6/96	91/9045	0.0003939	0.0115544	0.0102967	14405/14706/11513/14403/241489/14399	6
mmu05414	Dilated cardiomyopathy	6/96	94/9045	0.000469043	0.0117931	0.0105094	16000/140723/11513/12294/54377/22004	6
mmu05033	Nicotine addiction	4/96	40/9045	0.000812721	0.0178799	0.0159336	242443/14405/14403/14399	4
mmu04723	Retrograde endocannabinoid signaling	7/96	148/9045	0.000963226	0.0188364	0.016786	14405/14706/11513/14816/12801/14403/14399	7
mmu05205	Proteoglycans in cancer	8/96	205/9045	0.00146063	0.025707	0.0229088	15442/14734/22421/16000/21859/11733/13869/18792	8
mmu05410	Hypertrophic cardiomyopathy	5/96	91/9045	0.00274706	0.0422535	0.0376542	16000/140723/12294/54377/22004	5
mmu04742	Taste transduction	5/96	92/9045	0.00288092	0.0422535	0.0376542	15561/14816/15550/15557/14399	5
