# Supplementary material for: Differential expression of GABAA receptor subunits δ and α6 mediates tonic inhibition in parvalbumin and somatostatin interneurons in the mouse hippocampus
Source: Front Cell Neurosci. 2023 Jul 20;17:1146278. doi: 10.3389/fncel.2023.1146278 (PMC10397515; doi:10.3389/fncel.2023.1146278)
Supplement: Supplementary Table 9 — List of shared DEGs in this study and Huntley et al., 2020. [file Table_9.xlsx]

## Sheet: Table S9
Overlapped up-regulated genes (SST vs PV)	lfc.PV.vs.SST	adj.p.PV.vs.SST		Overlapped down-regulted genes (SST vs PV)	lfc.PV.vs.SST	adj.p.PV.vs.SST
Cnr1	-2.00262	7.24e-09		Kcng4	7.26774	2.86e-09
Ankfn1	-2.08121	0.00147527		Pvalb	6.09494	5.7e-12
Bex1	-2.14311	1.85e-07		Syt2	5.73697	6.41e-12
Npy	-2.19752	4.54e-07		Adamtsl5	5.32907	2.47e-09
Masp1	-2.55881	9.23e-07		Mybpc1	5.19879	2.03e-08
Olfm3	-2.62979	4.58e-07		Prss23	4.84132	5.57e-11
Ildr2	-2.77597	8.29e-11		Acan	4.69518	1.49e-07
Fndc9	-2.80811	0.000913363		Esrrb	4.54729	1.2e-05
S100a10	-2.82364	0.00500176		Akr1c18	4.49401	1.04e-06
Grm1	-2.84139	2.4e-09		Pde5a	4.35486	3.69e-12
Marcksl1	-2.87183	0.000132967		Hhatl	4.12712	1.07e-08
Hap1	-2.94309	1.51e-06		Adm	3.80001	7.6e-07
Kctd12	-2.9845	8.61e-09		Adamts15	3.67075	6.9e-10
Igf1	-3.00472	1.09e-06		Lrrc38	3.65846	8.29e-11
Emilin2	-3.1042	1.54e-05		Gabrd	3.52288	2.25e-11
Htr1a	-3.11703	3.95e-06		Btn2a2	3.49158	3.35e-06
Ldoc1	-3.11822	0.000180697		Tmem108	3.46797	5.57e-11
6330403K07Rik	-3.12025	4.09e-09		Adamts8	3.35186	8.07e-08
Zcchc12	-3.17083	3.85e-10		Ift27	3.30769	8.33e-10
Ano2	-3.17957	0.000707472		Hapln4	3.18857	1.57e-11
Ndnf	-3.27939	5.86e-05		Nefh	3.14305	9.13e-10
Gap43	-3.33482	1.77e-10		Cd24a	3.05207	1.37e-07
Cacng4	-3.35413	4.29e-05		Cox6a2	3.01962	2.07e-09
Kcnf1	-3.36565	3.82e-09		St3gal6	2.99621	7.47e-10
Gng4	-3.37858	4.56e-09		Kcnc3	2.9203	2.99e-10
Spon1	-3.39601	8.74e-09		Tpm2	2.91735	8.16e-08
Syt5	-3.43343	5.16e-08		Gpr176	2.8639	1.13e-09
Baiap3	-3.47187	2.86e-05		Adssl1	2.80209	5.97e-08
Hpse	-3.49787	0.000929358		Phlda1	2.7801	8.29e-11
Ptger3	-3.53302	0.000157822		Cerk	2.77291	6.41e-12
Gdf10	-3.62072	0.000145449		Mypn	2.69979	4.21e-08
Qpct	-3.75264	5.33e-06		Sgpp2	2.69066	1.02e-10
Reln	-3.79627	5.54e-12		Inpp5j	2.66289	3.85e-10
Pappa	-3.82367	0.00035285		Cdk15	2.63901	0.022575
Gpc3	-3.92634	6.26e-05		Parm1	2.62937	3.26e-10
Magel2	-3.96877	7.44e-07		Fmn1	2.56088	4.32e-10
Crh	-4.03096	3.34e-05		Sema7a	2.52523	6.52e-10
Pld5	-4.04587	4.07e-09		Kank4	2.50062	7.07e-05
Cacna2d3	-4.14126	1.77e-10		Ngf	2.48394	1.16e-07
Trhde	-4.16227	3.85e-10		Esrrg	2.37644	8.29e-11
Man1a	-4.17779	3.01e-07		Pygm	2.36429	6.62e-07
Marcks	-4.18369	3.2e-08		Kcnab3	2.33738	4.02e-08
Atp2b4	-4.29561	3.85e-10		Rnf144b	2.33356	4.26e-10
Myh4	-4.33824	6.98e-06		Nek7	2.33271	7.9e-09
Drd2	-4.38892	0.000762669		Vamp1	2.29155	8.62e-10
Pcdh18	-4.39536	9.34e-08		Tspan9	2.2305	7.27e-09
Chst15	-4.42571	6.32e-08		Entpd7	2.17059	6.2e-10
Chrnb3	-4.43563	9.14e-06		Btbd11	2.15666	1.77e-10
Gda	-4.44335	1.22e-09		Gm13629	2.12029	3.38e-06
AW551984	-4.4499	6.73e-07		Ldhb	2.10252	8.8e-11
Galr1	-4.52434	5.12e-06		Tcte1	2.0308	2.76e-09
Calb2	-4.58633	6.42e-07
Npas1	-4.60792	2.61e-06
Nts	-4.68265	8.38e-06
A730046J19Rik	-4.70549	9.11e-07
Scn5a	-4.70863	5.46e-07
Chrna2	-4.74809	1.58e-06
Sst	-4.75252	2.45e-08
Elfn1	-4.90614	2.07e-09
Gabrg1	-4.91638	3.98e-06
Cpne5	-4.95705	6.22e-08
Grin3a	-5.07959	1.77e-11
Cacng5	-5.09722	8.07e-08
Penk	-5.17025	4.17e-06
Wnt7a	-5.24338	2.81e-08
Sstr1	-5.27042	1.9e-07
Slc7a3	-5.3223	7.07e-06
Oprk1	-5.35318	3.95e-06
Synpr	-5.65935	6.35e-09
Stk32b	-5.93993	2.01e-08
Chodl	-5.94062	2.69e-08
Myh13	-6.25697	6.42e-07
Pdyn	-6.35834	2.03e-08
Gpr101	-6.59666	6.12e-08
Fxyd6	-7.04382	1.61e-07
